# Supplementary material for: How Did Zika Virus Emerge in the Pacific Islands and Latin America?
Source: mBio. 2016 Oct 11;7(5):e01239-16. doi: 10.1128/mBio.01239-16 (PMC5061869; doi:10.1128/mBio.01239-16)
Supplement: Data Set S3 — Nucleotide alignment in fasta format of 5′ UTR of Zika isolates. Download [file mbo005163018sd3.txt]

>Brazil_KX280026.1_2015
agttgttgatctgtgtgaatcagactgcgacagttcgagtttgaagcgaaagctagcaacagtatcaacaggttttattttggatttggaaacgagagtttctggtc
>French_Guiana_KU758877.1_2015-12
-------------------------------------------------------------------acaggttttattttggatttggaaacgagagtttctggtc
>Surinam_KU312312.1_2015-10-02
-------------------------------------------------------------------acaggttttattttggatttggaaacgagagtttctggtc
>Venezuela_KU761564.1_2016-02-12
-----------------------------------------------------------cagtatcaacaggttttattttggatttggaaacgagagtttctggtc
>Surinam_KU937936.1_2016-02-11
--------------------cagactgcgacagttcgagtttgaagcgaaagctagcaacagtatcaacaggttttattttggatttggaaacgagagtttctggtc
>Brazil_KX197192.1_2015
agttgttgatctgtgtgaatcagactgcgacagttcgagtttgaagcgaaagctagcaacagtatcaacaggttttattttggatttggaaacgagagtttctggtc
>Honduras_KX262887.1_2016-01-06
-gttgttgatctgtgtgaatcagactgcgacagttcgagtttgaagcgaaagctagcaacagtatcaacaggttttattttggatttggaaacgagagtttctggtc
>Brazil_KU527068.1_2015-10-15
agttgttgatctgtgtgaatcagactgcgacagttcgagtttgaagcgaaagctagcaacagtatcaacaggttttattttggatttggaaacgagagtttctggtc
>Colombia_KX247646.1_2016-02-09
agttgttactgttgctgactcagactgcgacagttcgagtttgaagcgaaagctagcaacagtatcaacaggttttattttggatttggaaacgagagtttctggtc
>Colombia_KU820897.3_2015-12
-----------------aatcagactgcgacagttcgagtttgaagcgaaagctagcaacagt-tcaacaggttttattttggatttggaaacgagagtttctggtc
>Haiti_KX051563.1_2016-02-05
agttgttactgttgctgactcagactgcgacagttcgagtttgaagcgaaagctagcaacagtatcaacaggttttattttggatttggaaacgagagtttctggtc
>Haiti_KU509998.1_2014-12-12
agttgttactgttgctgactcagactgcgacagttcgagtttgaagcgaaagctagcaacagtatcaacaggtttta-tttggatttggaaacgagagtttctggtc
>Brazil_KU926309.1_2016-01-14
-------gatctgtgtgaatcagactgcgacagttcgagtttgaagcgaaagctagcaacagtatcaacaggttttattttggatttggaaacgagagtttctggtc
>Brazil_KU926310.1_2016-01-29
-gttgttgatctgtgtgaatcagactgcgacagttcgagtttgaagcgaaagctagcaacagtatcaacaggttttattttggatttggaaacgagagtttctggtc
>Guatemala_KU870645.1_2016-02-02
--------ctgtgtgtgaatcagactgcgacagttcgagtttgaagcgaaagctagcaacagtatcaacaggttttattttggatttggaaacgagagtttctggtc
>Mexico_KX247632.1_2015-11
agttgttgatctgtgtgaatcagactgcgacagttcgagtttgaagcgaaagctagcaacagtatcaacaggttttattttggatttggaaacgagagtttctggtc
>Puerto_Rico_KX087101.1_2015-12
----------------------------gacagttcgagtttgaagcgaaagctagcaacagtatcaacaggttttattttggatttggaaacgagagtttctggtc
>Brazil_KU497555.1_2015-11-30
-------ccaatctgtgaatcagactgcgacagttcgagtttgaagcgaaagctagcaacagtatcaacaggttttattttggatttggaaacgagagtttctggtc
>Panama_KX198135.1_2016
-----------------------------acagttcgagtttgaagcgaaagctagcaacagtatcaacaggttttattttggatttggaaacgagagtttctggtc
>Panama_KX156774.1_2015-12-18
------------------------------------gaatttgaagcgaatgctaacaacagtatcaacaggttttattttggatttggaaacgagagtttctggtc
>Panama_KX156775.1_2015-12-11
---------------------------------------------------gctaacaacagtatcaacaggttttattttggatttggaaacgagagtttctggtc
>Panama_KX156776.1_2015-12-18
---------------------------------------------------gctaacaacagtatcaacaggttttattttggatttggaaacgagagtttctggtc
>Colombia_KX087102.1_2015-12
-----------------aatcagactgcgacagttcgagtttgaagcgaaagctagcaacagtatcaacaggttttattttggatttggaaacgagagtttctggtc
>Brazil_KU991811.1_2016-03-06
----------------------------------tcgagtttgaagcgaaagctagcaacagtatcaacaggttttattttggatttggaaacgagagtttctggtc
>Mexico_KU922923.1_2016-02-25
------------------------------------------------------------agtatcaacaggttttattttggatttggaaacgagagtttctggtc
>Mexico_KU922960.1_2016-02-25
------------------------------------------------------------agtatcaacaggttttattttggatttggaaacgagagtttctggtc
>Martinique_KU647676.1_2015-12-15
------------------------------------------------------------agtatcaacaggttttattttggatttggaaacgagagtttctggtc
>French_Polynesia_KJ776791.1_2013-11-28
------------------------------------------------------------agtatcaacaggttttattttggatttggaaacgagagtttctggtc
>Brazil_KU729217.2_2015-11-18
--------------------------------gttcgagtttgaagcgaaagctagcaacagtatcaacaggttttattttggatttggaaacgagagtttctggtc
>Brazil_KU940224.1_2015-08-01
-----------------------------------------------------------------------------------------------------------
>Brazil_KU940228.1_2015-07-01
-gttgttgatctgtgtgaatcagactgcgacagttcgagtttgaagcgaaagctagcaacagtatcaacaggtttta-tttggatttggaaacgagagtttctggtc
>Brazil_KU321639.1_2015-03-14
-gttgttactgttgctgactcagactgcgacagttcgagtttgaagcgaaagctagcaacagtatcaacaggtttta-tttggatttggaaacgagagtttctggtc
>Brazil_KU707826.1_2015-07-01
----------------------------gacagttcgagtttgaagcgaaagctagcaacagtatcaacaggtttta-tttggatttggaaacgagagtttctggtc
>Brazil_KU365777.1_2015-07-21
--------------gtgaatcagactgcgacagttcgagtttgaagcgaaagctagcaacagtatcaacaggttttattttggatttggaaacgagagtttctggtc
>Brazil_KU365780.1_2015-05-18
--------------gtgaatcagactgcgacagttcgagtttgaagcgaaagctagcaacagtatcaacaggttttattttggatttggaaacgagagtttctggtc
>Brazil_KU365779.1_2015-09-02
--------------gtgaatcagactgcgacagttcgagtttgaagcgaaagctagcaacagtatcaacaggttttattttggatttggaaacgagagtttctggtc
>Brazil_KU729218.1_2015-06-02
--------------gtgaatcagactgcgacagttcgagtttgaagcgaaagctagcaacagtatcaacaggttttattttggatttggaaacgagagtttctggtc
>Puerto_Rico_KU501215.1_2015-12-01
-gttgttgatctgtgtgaatcagactgcgacagttcgagtttgaagcgaaagctagcaacagtatcaacaggttttattttggatttggaaacgagagtttctggtc
>Brazil_KU365778.1_2015-07-23
-------------tgtgaatcagactgcgacagttcgagtttgaagcgaaagctagcaacagtatcaacaggttttattttggatttggaaacgagagtttctggtc
>American_Samoa_KU963796.1_2016
-------------------------------------------------aagctagcaacagtatcaacaggttttattttggatttggaaacgagagtttctggtc
>Fiji_Samoa_KU820899.1_2016-02-17
-gttgtt--tctgtgtgaatcagactgcgacagttcgagtttgaagcgaaagctagcaacagtatcaacaggttttattttggatttggaaacgagagtttctggtc
>Dominican_Republic_KU853012.1_2016-02-01
agttgttgatctgtgtgaatcagactgcgacagttcgagtttgaagcgaaagctagcaacagtatcaacaggttttattttggatttggaaacgagagtttctggtc
>Dominican_Republic_KU853013.1_2016-02-01
agttgttgatctgtgtgaatcagactgcgacagttcgagtttgaagcgaaagctagcaacagtatcaacaggttttattttggatttggaaacgagagtttctggtc
>Venezuela_KU740184.1_2016-02
---------------------------------------------gcgaaagctagcaacagtatcaacaggttttattttggatttggaaacgagagtttctggtc
>Thailand_KU681081.1_2014-07-09
agttgttgatctgtgtgaatcagactgcgacagttcgagtttgaagcgaaagctagcaacagtatcaacaggttttattttggatttggaaacgagagtttctggtc
>Venezuela_KU744693.1_2016-02-06
-gttgttactgttgctgactcagactgcgacagttcgagtttgaagcgaaagctagcaacagtatcaacaggtttta-tttggatttggaaacgagagtttctggtc
>Philippines_KU681082.1_2012-05-09
agttgttgatctgtgtgaatcagactgcgacagttcgagtttgaagcgaaagctagcaacagtatcaacaggttttattttggatttggaaacgagagtttctggtc
>Senegal_KU955591.1_1984-11-20
agttgttgatctgtgtgaatcagactgcgacagttcgagtttgaagcgagagctaacaacagtatcaacagg-tttaatttggatttggaaacgagagtttctggtc
>Senegal_KX198134.1_1984-11-17
---------------------------------------------------gctaacaacagtatcaacagg-tttaatttggatttggaaacgagagtttctggtc
>Senegal_KU955592.1_1984-12-06
agttgttgatctgtgtgaatcagactgcgacagttcgagtttgaagcgagagctaacaacagtatcaacagg-tttaatttggatttggaaacgagagtttctggtc
>Senegal_KU955595.1_1984-12-14
agttgttgatctgtgtgaatcagactgcgacagttcgagtttgaagcgagagctaacaacagtatcaacagg-tttaatttggatttggaaacgagagtttctggtc
>Nigeria_KU963574.1_1968-09-09
---------------------------------------------------gctaacaacagtatcaacagg-tttaatttggatttggaaacgagagtttctggtc
>Uganda_MR766_KU963573.1_1947-04-20
-------------------------------agttcgagtctgaagcgagagctaacaacagtatcaacagg-tttaatttggatttggaaacgagagtttctggtc
>Uganda_MR766_KU720415.1_1947
-------gatctgtgtgagtcagactgcgacagttcgagtctgaagcgagagctaacaacagtatcaacagg-tttaatttggatttggaaacgagagtttctggtc
>Uganda_MR766_LC002520.1_1947
agttgttgatctgtgtgagtcagactgcgacagttcgagtctgaagcgagagctaacaacagtatcaacagg-tttaatttggatttggaaacgagagtttctggtc
>Uganda_MR766_NC_012532.1_1947
agttgttgatctgtgtgagtcagactgcgacagttcgagtctgaagcgagagctaacaacagtatcaacagg-tttaatttggatttggaaacgagagtttctggtc
>Uganda_MR766_AY632535.2_1947
agttgttgatctgtgtgagtcagactgcgacagttcgagtctgaagcgagagctaacaacagtatcaacagg-tttaatttggatttggaaacgagagtttctggtc
>Central_African_Republic_KF268948.1_1979-11
agttgttgatctgtgtgaatcagactgcgacagttcgagtttgaagcgagagctaacaacagtatcaacagg-tttaatttggatttggaagcgagagtttctggtc
>Central_African_Republic_KF268950.1_1976-07
acctgttgatctgtgtgaatcagactgcgacagttcgagtttgaagcgagagctaacaacagtatcaacagg-tttaatttggatttggaagcgagagtttctggtc
>Central_African_Republic_KF268949.1_1980-08
-gttgttgatctgtgtgaatcagactgcgacagttcgagtttgaagcgagagctaacaacagtatcaacagg-tttaatttggatttggaaacgagagtttctggtc
